# Supplementary material for: Deep Brain Stimulation Is Effective for Treatment-Resistant Depression: A Meta-Analysis and Meta-Regression
Source: J Clin Med. 2020 Aug 30;9(9):2796. doi: 10.3390/jcm9092796 (PMC7564277; doi:10.3390/jcm9092796)
Supplement: Supplementary file 1 [file jcm-09-02796-s001.zip]

Archive with 1 entries (1 files):
- jcm-890858-supplementary.xlsx
