# Supplementary material for: Deep Brain Stimulation Is Effective for Treatment-Resistant Depression: A Meta-Analysis and Meta-Regression
Source: J Clin Med. 2020 Aug 30;9(9):2796. doi: 10.3390/jcm9092796 (PMC7564277; doi:10.3390/jcm9092796)
Supplement: Supplementary file 1 [file jcm-09-02796-s001.zip › jcm-890858-supplementary.xlsx]

## Sheet: AE
Adverse Event	Total # Patients	% of Patients	Bergfeld et al.	Coenen et al.	Dougherty et al.	Fenoy et al.	Holtzheimer et al. 2012	Holtzheimer et al. 2017	Merkl et al. 2013	Merkl et al. 2018	Puigdemont et al.	Ramasubbu et al.	Raymaekers et al. (ITP and IC )
Headache	50	26.178	5	1			3	28	6	4	2		1
Blurred Vision/Diplopia	41	21.466	5	16		6		14
Worsening depression	31	16.2304			8		2	20			1
Sleep Disturbances	30	15.7068	8					10				1	11
Anxiety	26	13.6126	1				2	14				2	7
Pain Around Neurostimulator	17	8.90052	2	1				13					1
Nausea	16	8.37696	3				4	8					1
Suicidal Ideation	16	8.37696	5		5		2	3					1
Pain Around Incisions	16	8.37696	6						6	4
Post‐operative discomfort	16	8.37696						16
Suicide Attempt	15	7.8534	4	1	4		2	3			1
Device Infection	15	7.8534	0		5		2	6					2
Balance/Gait Problems	13	6.80628	3	2			1	5					2
Non-Specific Somatic Complaints	12	6.28272	12
Pain/pulling sensation around Extension Wires	11	5.75916	2					5		1	3
Other infections	10	5.2356	1				2	6					1
Agitation	9	4.71204	7										2
Paresthesias	9	4.71204					2	6					1
Restlessness	8	4.18848	6	2
Disinhibition/Impulsivity	8	4.18848	6										2
Hypomania	8	4.18848	1	1				2		4
Confusion/Cognitive impairment	8	4.18848	1					3				1	3
Swollen Eyes	6	3.14136	6
Excessive Sweating	6	3.14136	3					2					1
Memory Disturbance	6	3.14136	3										3
Weight Gain/hyperphagia	6	3.14136	3					1					2
Lethargy	6	3.14136											6
Abnormal Body Temperature	5	2.6178	4										1
Hypertension	5	2.6178	1	4
Postoperative Delirium	4	2.09424	1				3
Constipation	4	2.09424	4
Speech difficulties	4	2.09424	2	1				1
Panic attack	4	2.09424	1										3
Diarrhea	4	2.09424	1					3
Irritability	4	2.09424						3					1
Libido decrease/increase	4	2.09424											4
Increase in drug side effects	4	2.09424						4
Skin Disorder	4	2.09424						4
Neuralgia	4	2.09424						4
Drowsiness	4	2.09424						3				1
Palpations Around Neurostimulator	3	1.57068	3
Neck Pain	3	1.57068	2						1
Mania	3	1.57068	2							1
Hallucinations	3	1.57068	2										1
Palpitations	3	1.57068	3
Weakness	3	1.57068	1				1	1
Mood swings	3	1.57068											3
Difficulty voiding/urinary retention	3	1.57068											3
Back pain	3	1.57068		1				2
Electrode revision	3	1.57068			3
Elective hospitalization	3	1.57068						3
Scalp/Burr Hole site pain	2	1.04712	1					1
Change In Taste	2	1.04712	2
Dissociation	2	1.04712	2
Dyspnea	2	1.04712	2
Tinnitus	2	1.04712	2
Apathy	2	1.04712	1										1
Dizziness	2	1.04712	1										1
Facial twitching	2	1.04712	1										1
Attention Disturbances	2	1.04712	1					1
Skin erosion	2	1.04712					1	1
Chest pain/pressure	2	1.04712					1	1
Hyperventilation	2	1.04712											2
Concentration difficulty	2	1.04712											2
Extrapyramidal symptoms	2	1.04712											2
Transient urinary incontinence	2	1.04712						1					1
Irregular bowel movement/urge	2	1.04712											2
Wound healing issue requiring IPG explantation	2	1.04712		2
Suicide	2	1.04712						2
Seizure	2	1.04712						2
Subcutaneous hemorrhage/seroma	2	1.04712						2
Tremor	2	1.04712						2
Rapid heart beat	2	1.04712						2
Hemhorrage	1	0.52356	1
Irritation Around Extensions	1	0.52356	1
Allergic Reaction	1	0.52356	1
Nycturia	1	0.52356	1
Pollakisuria	1	0.52356	1
Increased Libido	1	0.52356	1
Flight Of Ideas	1	0.52356	1
Abnormal Menstrual Cycle	1	0.52356	1
Sinusitis	1	0.52356	1
Hypotension	1	0.52356	1
Vomiting	1	0.52356	1
Salivation	1	0.52356	1
Hypothyriodism	1	0.52356	1
Synaesthesia	1	0.52356	1
Stomach Aches	1	0.52356	1
Increase Of Tension	1	0.52356	1
Static Discharge	1	0.52356	1
Aggression	1	0.52356	1
Binge Eating	1	0.52356	1
Pseudo Hallucinations	1	0.52356	1
System dislodged	1	0.52356					1
Extension break	1	0.52356					1
Anemia	1	0.52356					1
Leads mislabeled	1	0.52356											1
Electrode damage	1	0.52356											1
Device triggering theft alarm	1	0.52356											1
Social skills dysfunction	1	0.52356											1
Feeling of derealization	1	0.52356											1
Obsessive behavior	1	0.52356											1
Nystagmus	1	0.52356											1
Delayed ejaculation	1	0.52356											1
Erectile dysfunction	1	0.52356											1
Cough	1	0.52356											1
Family problems due to increased assertiveness	1	0.52356											1
Locked jaw	1	0.52356											1
Hyperkinesiaa	1	0.52356		1
Drug Abuse	1	0.52356		1
Cerebrospinal fluid leakage	1	0.52356						1
Dyspepsia	1	0.52356						1
Feeling of pressure	1	0.52356						1
“Feel the wires in her brain”	1	0.52356						1
Flu symptoms	1	0.52356						1
Fractured arm	1	0.52356						1
Generalized body pain	1	0.52356						1
Leg cramp/soreness	1	0.52356						1
Motor incoordination	1	0.52356						1
Myoclonus	1	0.52356						1
Nocturia	1	0.52356						1
Oral Thrush	1	0.52356						1
Peripheral neuropathy	1	0.52356						1
Syncope	1	0.52356						1
